# Supplementary material for: (E)-3,3′-(Diazene-1,2-di­yl)bis­(1-methyl-1,4,5,6-tetra­hydro­pyrrolo­[3,4-c]pyrazol-5-ium) dinitrate dihydrate
Source: Acta Crystallogr Sect E Struct Rep Online. 2011 Dec 17;68(Pt 1):o151. doi: 10.1107/S1600536811053347 (PMC3254494; doi:10.1107/S1600536811053347)
Supplement: Supplementary file 2 [file e-68-0o151-Isup2.hkl]

# 
# h,k,l, Fc-squared, Fo-squared, sigma(Fo-squared) and status flag 
# 
data_I
_shelx_title ' zh in P-1' 
_shelx_refln_list_code          4 
_shelx_F_calc_maximum       64.80 
_exptl_crystal_F_000       228.00 
_reflns_d_resolution_high  0.8109 
 
loop_ 
 _symmetry_equiv_pos_as_xyz 
 'x, y, z' 
 '-x, -y, -z' 
 
_cell_length_a     6.2344 
_cell_length_b     7.7725 
_cell_length_c     9.7071 
_cell_angle_alpha  99.556 
_cell_angle_beta   92.489 
_cell_angle_gamma  92.843 
 
_shelx_F_squared_multiplier     1.000 
 
loop_ 
 _refln_index_h 
 _refln_index_k 
 _refln_index_l 
 _refln_F_squared_calc 
 _refln_F_squared_meas 
 _refln_F_squared_sigma 
 _refln_observed_status 
   1   0   0      780.93      667.97      5.98 o 
   2   0   0       30.30       29.53      0.74 o 
   3   0   0      314.70      345.20      6.85 o 
   4   0   0       41.14       44.77      1.85 o 
   5   0   0      225.78      235.72     10.56 o 
   6   0   0       47.19       49.78      1.97 o 
   7   0   0        0.99        0.43      1.09 o 
  -7   1   0       24.19       24.37      2.80 o 
  -6   1   0        7.07        9.05      0.77 o 
  -5   1   0       46.92       57.46      1.86 o 
  -4   1   0      151.90      167.12      4.00 o 
  -3   1   0      321.80      344.20      6.89 o 
  -2   1   0      464.11      480.36      7.56 o 
  -1   1   0      197.34      188.15      7.27 o 
   1   1   0      140.55      165.19      1.72 o 
   2   1   0      143.73      149.46      2.24 o 
   3   1   0      281.71      321.18      7.65 o 
   4   1   0       66.77       68.60      2.95 o 
   5   1   0        2.59        3.39      0.38 o 
   6   1   0       69.78       64.10      2.17 o 
   7   1   0        1.95        3.28      0.78 o 
  -7   2   0       20.19       20.70      1.69 o 
  -6   2   0       35.77       36.15      1.52 o 
  -5   2   0        7.35        6.58      0.48 o 
  -4   2   0      388.67      415.86     12.37 o 
  -3   2   0       85.95       88.37      1.76 o 
  -2   2   0      808.90      830.59     12.57 o 
   0   2   0     1063.33     1142.32     60.96 o 
   1   2   0      548.83      517.10      7.02 o 
   2   2   0       95.01      107.26      1.70 o 
   3   2   0      708.09      697.80     12.23 o 
   4   2   0       75.47       79.13      1.78 o 
   5   2   0       71.24       68.00      3.74 o 
   6   2   0        0.00        1.18      0.61 o 
   7   2   0        4.13        3.45      0.86 o 
  -7   3   0        5.75        6.59      1.14 o 
  -6   3   0       57.93       66.57      3.67 o 
  -5   3   0      132.06      140.68      6.22 o 
  -4   3   0        4.98        8.11      0.84 o 
  -3   3   0       27.48       20.71      1.50 o 
  -2   3   0       76.24       81.90      1.88 o 
  -1   3   0      699.37      814.20     19.34 o 
   0   3   0      889.34      945.00     40.84 o 
   1   3   0       27.68       23.38      0.97 o 
   2   3   0       36.60       40.49      1.07 o 
   3   3   0      178.12      188.79      6.46 o 
   4   3   0       32.45       37.33      1.78 o 
   5   3   0       12.33       13.33      1.22 o 
   6   3   0        1.34        1.78      0.70 o 
   7   3   0        2.75        3.59      0.85 o 
  -7   4   0        9.96       11.09      1.40 o 
  -6   4   0        1.56        3.48      0.91 o 
  -5   4   0       31.37       39.02      2.26 o 
  -4   4   0        1.24        1.39      0.51 o 
  -3   4   0       74.64       82.45      4.45 o 
  -2   4   0     1758.52     1783.75     55.45 o 
  -1   4   0        5.61        8.16      0.40 o 
   0   4   0        5.55        9.55      0.40 o 
   1   4   0       22.64       22.21      0.59 o 
   2   4   0      182.07      188.97      6.52 o 
   3   4   0       47.02       47.36      2.09 o 
   4   4   0        0.92        1.52      1.13 o 
   5   4   0        4.65        4.26      1.68 o 
   6   4   0        2.14        3.40      0.86 o 
  -6   5   0       32.76       30.36      2.42 o 
  -5   5   0        1.26        1.31      0.64 o 
  -4   5   0       57.13       54.69      3.21 o 
  -3   5   0       18.49       17.99      1.40 o 
  -2   5   0      321.33      358.28      8.81 o 
  -1   5   0      188.56      196.93     10.61 o 
   0   5   0       26.98       21.15      1.00 o 
   1   5   0      311.33      297.13      7.13 o 
   2   5   0       12.88       13.52      1.60 o 
   3   5   0       32.27       31.71      2.05 o 
   4   5   0        1.29        3.25      2.02 o 
   5   5   0        1.17        4.17      0.83 o 
   6   5   0        1.10        0.82      1.34 o 
  -6   6   0       24.96       27.35      3.41 o 
  -5   6   0        0.00        1.49      0.93 o 
  -4   6   0        0.86        1.36      0.65 o 
  -3   6   0      260.17      267.15     12.23 o 
  -2   6   0       78.93       78.08      4.05 o 
  -1   6   0       22.57       23.84      1.35 o 
   0   6   0        1.13        0.27      0.32 o 
   1   6   0       25.42       27.04      0.95 o 
   2   6   0        0.59        0.42      0.97 o 
   3   6   0        1.36        1.20      0.84 o 
   4   6   0        0.17        1.46      0.67 o 
   5   6   0        0.04        0.42      0.55 o 
  -5   7   0        2.26        5.05      1.05 o 
  -4   7   0        0.07        0.00      0.68 o 
  -3   7   0      187.16      185.75      9.08 o 
  -2   7   0        1.59        2.00      0.58 o 
  -1   7   0        2.02        3.76      0.49 o 
   0   7   0       29.55       23.69      1.11 o 
   1   7   0       17.01       15.56      0.76 o 
   2   7   0       23.84       26.10      1.81 o 
   3   7   0        3.73        5.14      1.30 o 
   4   7   0        2.78        3.96      0.87 o 
  -4   8   0       68.60       58.95      5.76 o 
  -3   8   0        9.16        6.95      1.13 o 
  -2   8   0        0.90        1.73      0.72 o 
  -1   8   0        9.93       12.32      1.20 o 
   0   8   0       31.84       32.88      2.17 o 
   1   8   0        3.10        4.70      1.14 o 
   2   8   0       12.65       14.21      1.58 o 
   3   8   0        2.51        1.37      0.72 o 
  -2   9   0        3.06        5.05      1.86 o 
  -1   9   0        5.99        7.64      1.31 o 
   0   9   0        0.20        1.42      0.99 o 
   1   9   0        0.20        0.00      0.72 o 
  -2  -9   1       32.92       33.58      2.55 o 
  -1  -9   1        0.02        0.04      0.57 o 
   0  -9   1        0.16        0.00      1.03 o 
   1  -9   1        3.36        2.63      1.29 o 
   2  -9   1        7.02        9.47      2.97 o 
  -3  -8   1        2.68        3.72      2.01 o 
  -2  -8   1        1.10        0.83      0.66 o 
  -1  -8   1        7.00        8.22      1.15 o 
   0  -8   1       22.03       22.45      1.22 o 
   1  -8   1       30.85       39.92      8.88 o 
   2  -8   1        0.11        1.13      0.71 o 
   3  -8   1        0.02        0.00      0.55 o 
   4  -8   1       32.98       33.55      2.83 o 
  -4  -7   1        7.63       10.77      1.29 o 
  -3  -7   1       97.56      104.61      5.27 o 
  -2  -7   1       19.50       19.26      1.40 o 
  -1  -7   1        1.31        1.80      0.71 o 
   0  -7   1        1.31        2.01      0.44 o 
   1  -7   1       14.10       13.07      0.77 o 
   2  -7   1        2.73        2.98      0.84 o 
   3  -7   1        1.65        1.20      0.69 o 
   4  -7   1        0.08        0.48      0.70 o 
   5  -7   1        1.77        2.93      1.04 o 
  -5  -6   1        4.97        6.30      2.55 o 
  -4  -6   1        2.99        3.75      2.17 o 
  -3  -6   1       21.06       21.12      1.43 o 
  -2  -6   1       17.65       19.39      2.74 o 
  -1  -6   1       37.25       32.05      1.10 o 
   0  -6   1        0.20        0.68      0.66 o 
   1  -6   1       38.41       37.56      1.61 o 
   2  -6   1       13.85       11.11      1.08 o 
   3  -6   1      193.30      200.82      9.37 o 
   4  -6   1        1.02        1.44      1.81 o 
   5  -6   1        1.82        3.64      0.86 o 
   6  -6   1        0.13        1.00      0.80 o 
  -6  -5   1        1.52        2.85      0.91 o 
  -5  -5   1        6.61        5.19      0.93 o 
  -4  -5   1      141.77      144.31     13.67 o 
  -3  -5   1       17.40       19.84      1.23 o 
  -2  -5   1       14.31       11.22      0.56 o 
  -1  -5   1       73.30       70.32      1.78 o 
   0  -5   1       26.83       36.99      2.93 o 
   1  -5   1        7.15        6.91      0.58 o 
   2  -5   1        4.56        8.10      2.97 o 
   3  -5   1        6.68        7.19      0.90 o 
   4  -5   1       47.72       46.76      2.43 o 
   5  -5   1       17.34       17.49      1.47 o 
   6  -5   1        0.10        1.22      0.90 o 
  -6  -4   1        8.58        9.79      1.52 o 
  -5  -4   1        8.51        7.89      2.01 o 
  -4  -4   1       16.28       17.12      1.87 o 
  -3  -4   1       26.22       23.99      1.33 o 
  -2  -4   1       18.29       22.75      0.58 o 
  -1  -4   1        2.57        3.13      0.34 o 
   0  -4   1      138.65      146.21      8.13 o 
   1  -4   1       53.73       52.58      1.42 o 
   2  -4   1      255.65      230.51     22.84 o 
   3  -4   1       22.13       23.53      1.49 o 
   4  -4   1       18.65       15.48      1.15 o 
   5  -4   1       14.96       12.76      1.06 o 
   6  -4   1       16.08       16.88      1.49 o 
   7  -4   1        4.91        5.25      1.07 o 
  -7  -3   1        2.73        4.49      1.28 o 
  -6  -3   1       23.80       22.36      1.44 o 
  -5  -3   1       88.54       87.99      6.17 o 
  -4  -3   1        6.55        7.23      0.99 o 
  -3  -3   1        1.89        3.87      0.49 o 
  -2  -3   1        1.95        2.14      0.14 o 
  -1  -3   1        0.53        0.53      0.13 o 
   0  -3   1       41.98       53.66      8.73 o 
   1  -3   1      165.30      198.60      3.17 o 
   2  -3   1       46.47       42.85      1.44 o 
   3  -3   1        1.87        1.13      0.36 o 
   4  -3   1       25.86       27.15      1.55 o 
   5  -3   1        0.44        0.74      0.49 o 
   6  -3   1       15.28       14.03      1.41 o 
   7  -3   1       45.76       44.48      3.15 o 
  -7  -2   1       14.19       15.88      1.40 o 
  -6  -2   1        0.47        0.37      0.49 o 
  -5  -2   1      110.13      110.04      3.03 o 
  -4  -2   1       14.06       14.64      0.75 o 
  -3  -2   1       19.27       16.65      0.81 o 
  -2  -2   1        8.50       14.24      0.40 o 
  -1  -2   1     1372.02     1342.48     21.97 o 
   0  -2   1      273.61      267.76      5.28 o 
   1  -2   1      825.12      876.86      7.36 o 
   2  -2   1      310.17      315.19      7.21 o 
   3  -2   1       39.69       35.36      0.81 o 
   4  -2   1        0.46        0.25      0.23 o 
   5  -2   1        0.38        0.43      0.30 o 
   6  -2   1        8.16        5.41      0.78 o 
   7  -2   1       13.17       13.56      1.42 o 
  -7  -1   1        7.74        7.74      2.10 o 
  -6  -1   1        2.86        2.99      0.47 o 
  -5  -1   1       16.13       18.84      1.20 o 
  -4  -1   1       10.46       10.56      0.70 o 
  -3  -1   1      144.83      113.15     12.38 o 
  -2  -1   1       24.11       27.01      1.79 o 
  -1  -1   1     1426.84     1360.07     18.75 o 
   0  -1   1     1099.55     1101.59     10.58 o 
   1  -1   1       31.54       44.85      1.36 o 
   2  -1   1      601.46      646.64     10.70 o 
   3  -1   1      300.01      305.07      6.16 o 
   4  -1   1      114.60      124.65      3.07 o 
   5  -1   1       56.29       49.28      1.65 o 
   6  -1   1       66.43       65.23      2.34 o 
   7  -1   1       66.89       65.83      3.34 o 
  -7   0   1        8.13        8.47      0.77 o 
  -6   0   1       61.80       66.85      2.87 o 
  -5   0   1       24.82       20.44      1.01 o 
  -4   0   1      170.50      187.69      4.52 o 
  -3   0   1        9.44       12.36      0.67 o 
  -2   0   1      567.24      552.49      9.11 o 
  -1   0   1        1.35        3.90      0.25 o 
   1   0   1      843.59      774.64     15.34 o 
   2   0   1      136.89      124.37      5.64 o 
   3   0   1       96.56      103.91      2.83 o 
   4   0   1        1.58        0.50      0.33 o 
   5   0   1       63.21       59.06      2.45 o 
   6   0   1        2.81        4.49      0.72 o 
   7   0   1        7.15        5.91      1.04 o 
  -7   1   1        7.72        9.05      1.73 o 
  -6   1   1        0.78        1.62      0.62 o 
  -5   1   1        6.57        6.25      0.59 o 
  -4   1   1       57.67       54.05      1.53 o 
  -3   1   1      243.49      250.71      5.12 o 
  -2   1   1        0.03        0.00      0.12 o 
  -1   1   1     2368.58     2279.67     41.32 o 
   0   1   1       92.18      122.18      3.65 o 
   1   1   1     1783.37     1661.79     14.22 o 
   2   1   1       87.85       69.17      3.48 o 
   3   1   1       33.23       47.44      0.96 o 
   4   1   1      115.67      119.49      2.65 o 
   5   1   1      162.78      151.10      4.74 o 
   6   1   1       73.28       66.21      3.44 o 
   7   1   1       33.79       31.45      2.21 o 
  -7   2   1       11.56       11.15      1.37 o 
  -6   2   1        4.22        7.66      1.05 o 
  -5   2   1       46.86       47.77      1.65 o 
  -4   2   1       73.28       71.97      1.87 o 
  -3   2   1        0.13        0.34      0.19 o 
  -2   2   1      181.89      163.87      4.70 o 
  -1   2   1     1950.98     1955.07     36.13 o 
   0   2   1      738.67      777.43     13.10 o 
   1   2   1       52.60       56.70      2.00 o 
   2   2   1      461.11      497.90     26.05 o 
   3   2   1       19.85       19.14      0.66 o 
   4   2   1       38.40       37.85      1.64 o 
   5   2   1       18.12       18.26      1.15 o 
   6   2   1       62.16       58.07      3.08 o 
   7   2   1       19.15       18.77      2.97 o 
  -7   3   1        2.53        4.76      0.90 o 
  -6   3   1        3.67        4.05      0.76 o 
  -5   3   1        7.43        7.76      1.03 o 
  -4   3   1        0.53        0.41      0.25 o 
  -3   3   1        2.18        1.93      0.29 o 
  -2   3   1      142.83      155.09      7.42 o 
  -1   3   1       11.87       14.42      0.57 o 
   0   3   1     1327.11     1291.67     27.01 o 
   1   3   1        1.82        2.71      0.39 o 
   2   3   1      119.87      150.24     13.55 o 
   3   3   1        0.22        0.24      0.30 o 
   4   3   1      440.05      431.71     16.67 o 
   5   3   1      106.04       91.86      4.28 o 
   6   3   1       43.87       48.29      2.77 o 
   7   3   1        0.34        0.81      0.96 o 
  -7   4   1        3.92        3.70      1.10 o 
  -6   4   1       30.35       31.54      3.39 o 
  -5   4   1        0.10        0.00      0.52 o 
  -4   4   1       21.71       22.38      2.22 o 
  -3   4   1      156.31      140.01      6.17 o 
  -2   4   1      669.37      715.56     20.17 o 
  -1   4   1      579.98      612.91     21.65 o 
   0   4   1       27.17       28.18      1.66 o 
   1   4   1       23.22       26.78      0.74 o 
   2   4   1        0.13        0.23      0.49 o 
   3   4   1      103.06       99.20      3.85 o 
   4   4   1        1.55        2.95      0.63 o 
   5   4   1       56.92       49.72      3.17 o 
   6   4   1        6.14        7.11      1.07 o 
  -6   5   1        0.02        2.04      0.95 o 
  -5   5   1        8.47        8.71      1.13 o 
  -4   5   1       33.18       32.08      1.82 o 
  -3   5   1      212.11      218.26      9.01 o 
  -2   5   1        6.59        7.84      0.49 o 
  -1   5   1      171.29      188.67      6.91 o 
   0   5   1       11.42       11.28      0.55 o 
   1   5   1        1.47        0.36      0.16 o 
   2   5   1       27.95       31.22      1.81 o 
   3   5   1      217.91      219.84      9.10 o 
   4   5   1       59.76       60.05      3.43 o 
   5   5   1       24.94       29.96      2.03 o 
   6   5   1        0.19        0.02      0.81 o 
  -6   6   1        3.32        3.00      1.04 o 
  -5   6   1        0.28        0.30      0.65 o 
  -4   6   1       75.25       79.91      4.44 o 
  -3   6   1      202.28      206.92     13.04 o 
  -2   6   1       55.59       61.51      4.09 o 
  -1   6   1       44.68       52.62      2.61 o 
   0   6   1       35.08       34.25      1.34 o 
   1   6   1       15.23       14.75      1.01 o 
   2   6   1       57.88       60.16      4.17 o 
   3   6   1        0.25        2.59      0.65 o 
   4   6   1       79.19       77.86      5.24 o 
   5   6   1        0.66        0.99      1.15 o 
  -5   7   1        2.12        3.79      1.27 o 
  -4   7   1       22.31       20.74      1.94 o 
  -3   7   1        0.09        0.00      0.92 o 
  -2   7   1        5.89        5.88      1.48 o 
  -1   7   1        3.73        4.88      0.77 o 
   0   7   1       11.63        9.29      0.65 o 
   1   7   1        1.08        0.41      0.84 o 
   2   7   1       93.52      106.45      5.61 o 
   3   7   1        7.19        6.17      1.07 o 
   4   7   1        1.74        1.42      1.63 o 
  -4   8   1       80.86       76.67      6.78 o 
  -3   8   1       25.64       23.23      2.05 o 
  -2   8   1       10.46       13.36      1.56 o 
  -1   8   1        0.64        0.34      0.37 o 
   0   8   1        0.48        1.95      0.45 o 
   1   8   1       19.34       17.09      2.60 o 
   2   8   1        0.93        2.24      1.13 o 
   3   8   1       21.24       18.77      1.82 o 
  -2   9   1        2.83        1.82      0.77 o 
  -1   9   1        9.17        7.86      1.38 o 
   0   9   1        2.05        1.49      1.04 o 
   1   9   1        4.96        5.05      1.20 o 
  -2  -9   2        3.83        5.68      1.16 o 
  -1  -9   2        3.14        4.22      1.49 o 
   0  -9   2       24.79       23.10      1.63 o 
   1  -9   2       13.35       14.96      1.40 o 
   2  -9   2        0.10        0.00      0.75 o 
  -3  -8   2        3.95        4.43      1.00 o 
  -2  -8   2       29.52       32.39      4.48 o 
  -1  -8   2        2.00        3.36      0.68 o 
   0  -8   2        4.74        3.82      0.51 o 
   1  -8   2        0.31        0.73      0.48 o 
   2  -8   2        5.42        7.66      1.56 o 
   3  -8   2        2.77        2.76      0.96 o 
   4  -8   2        3.67        4.08      1.65 o 
  -4  -7   2        1.37        1.32      0.67 o 
  -3  -7   2        5.77        3.66      0.80 o 
  -2  -7   2        6.47        6.58      1.04 o 
  -1  -7   2       14.70       17.08      1.02 o 
   0  -7   2      105.10      104.95      3.33 o 
   1  -7   2        0.55        1.23      0.36 o 
   2  -7   2        0.00        0.00      0.68 o 
   3  -7   2       18.39       22.70      1.70 o 
   4  -7   2        5.56        5.89      1.21 o 
   5  -7   2       31.35       36.62      3.05 o 
  -5  -6   2        0.00        0.24      0.55 o 
  -4  -6   2        7.47       10.14      1.07 o 
  -3  -6   2       26.55       29.93      1.83 o 
  -2  -6   2        0.53        0.75      0.24 o 
  -1  -6   2       94.66       95.36      2.84 o 
   0  -6   2       74.15       66.34      6.68 o 
   1  -6   2        0.12        0.11      0.23 o 
   2  -6   2        2.66        3.89      0.75 o 
   3  -6   2        0.01        0.58      1.03 o 
   4  -6   2        4.15        4.65      0.87 o 
   5  -6   2       10.95       11.47      1.33 o 
   6  -6   2        3.80        3.80      1.65 o 
  -6  -5   2        0.78        0.41      0.61 o 
  -5  -5   2        2.13        1.27      1.64 o 
  -4  -5   2       30.50       36.75      5.40 o 
  -3  -5   2        1.13        1.22      0.54 o 
  -2  -5   2       32.12       32.03      0.99 o 
  -1  -5   2      135.46      143.31      4.04 o 
   0  -5   2       85.01       92.42      6.03 o 
   1  -5   2       65.02       60.46      5.69 o 
   2  -5   2       29.20       31.73      1.54 o 
   3  -5   2       10.16       11.75      1.97 o 
   4  -5   2       28.90       32.03      1.78 o 
   5  -5   2       33.83       35.59      2.22 o 
   6  -5   2       11.02       10.34      1.20 o 
  -6  -4   2        0.70        0.00      1.06 o 
  -5  -4   2       14.39       15.52      1.24 o 
  -4  -4   2       90.90       87.36      6.95 o 
  -3  -4   2       89.62       84.83      5.15 o 
  -2  -4   2      280.65      278.91      6.12 o 
  -1  -4   2      440.00      482.84     10.73 o 
   0  -4   2        8.20        7.85      0.47 o 
   1  -4   2       25.30       32.13      2.50 o 
   2  -4   2      163.36      123.99      3.98 o 
   3  -4   2       61.01       60.79      5.78 o 
   4  -4   2       63.67       57.84      2.63 o 
   5  -4   2        0.89        1.16      0.52 o 
   6  -4   2        2.52        1.95      0.68 o 
   7  -4   2        6.81        6.38      1.09 o 
  -7  -3   2        0.40        1.10      1.30 o 
  -6  -3   2       24.80       27.99      1.91 o 
  -5  -3   2       44.92       42.60      2.23 o 
  -4  -3   2       35.38       37.46      1.08 o 
  -3  -3   2        5.48        5.70      0.31 o 
  -2  -3   2      389.75      381.19     14.13 o 
  -1  -3   2       36.73       33.39      1.62 o 
   0  -3   2      414.44      363.68      9.87 o 
   1  -3   2       40.04       40.55      4.56 o 
   2  -3   2      127.70      115.49      4.75 o 
   3  -3   2      374.26      369.03     22.93 o 
   4  -3   2        1.88        2.43      0.45 o 
   5  -3   2       20.86       20.55      1.26 o 
   6  -3   2        3.06        3.12      0.95 o 
   7  -3   2       21.94       25.70      1.98 o 
  -7  -2   2        7.74        7.39      1.09 o 
  -6  -2   2        4.25        7.17      0.98 o 
  -5  -2   2       50.85       44.57      1.44 o 
  -4  -2   2       19.97       19.43      0.70 o 
  -3  -2   2      546.32      573.35     12.32 o 
  -2  -2   2      493.65      535.84     13.64 o 
  -1  -2   2      281.52      303.78      5.11 o 
   0  -2   2      376.97      349.89      7.28 o 
   1  -2   2       95.72       75.50      2.67 o 
   2  -2   2      736.40      751.59     12.38 o 
   3  -2   2       26.82       27.95      0.66 o 
   4  -2   2       19.22       20.83      1.39 o 
   5  -2   2        5.19        5.70      0.64 o 
   6  -2   2       11.16        9.53      0.88 o 
   7  -2   2       11.75       11.54      1.25 o 
  -7  -1   2        9.30       13.47      2.54 o 
  -6  -1   2       84.40       85.22      3.87 o 
  -5  -1   2        0.46        0.00      0.28 o 
  -4  -1   2        2.23        2.44      0.31 o 
  -3  -1   2        1.58        3.10      0.26 o 
  -2  -1   2      214.42      229.42      4.02 o 
  -1  -1   2     3370.24     3113.55     49.79 o 
   0  -1   2      913.10      737.79     21.73 o 
   1  -1   2      150.37      141.77      3.56 o 
   2  -1   2      179.86      222.79     19.71 o 
   3  -1   2       31.66       31.29      2.10 o 
   4  -1   2       24.75       23.60      2.11 o 
   5  -1   2        0.50        1.42      0.49 o 
   6  -1   2      130.80      120.43      5.15 o 
   7  -1   2       21.57       20.89      1.55 o 
  -7   0   2        0.12        0.00      0.41 o 
  -6   0   2       41.07       43.89      1.87 o 
  -5   0   2        5.07        5.46      0.56 o 
  -4   0   2        9.53        9.06      0.49 o 
  -3   0   2      759.45      792.48     16.69 o 
  -2   0   2      381.17      380.90      6.44 o 
  -1   0   2      116.94      122.45      1.48 o 
   0   0   2      409.04      391.53      5.90 o 
   1   0   2       28.37       36.62      1.23 o 
   2   0   2      390.28      388.01      9.06 o 
   3   0   2        8.23       11.36      0.58 o 
   4   0   2        5.38        3.91      0.47 o 
   5   0   2        2.49        3.17      1.36 o 
   6   0   2       86.30       77.51      8.78 o 
   7   0   2        2.75        3.15      0.75 o 
  -7   1   2       17.93       17.78      3.44 o 
  -6   1   2        1.21        2.54      0.90 o 
  -5   1   2       12.11       14.70      0.80 o 
  -4   1   2       23.17       20.19      0.78 o 
  -3   1   2        0.42        0.00      0.17 o 
  -2   1   2      188.55      171.19     15.80 o 
  -1   1   2      466.94      480.93      7.54 o 
   0   1   2       16.20       20.86      0.40 o 
   1   1   2        7.81        9.43      0.82 o 
   2   1   2     1031.03     1080.12     18.86 o 
   3   1   2       95.64      109.77      2.42 o 
   4   1   2       19.05       17.80      1.16 o 
   5   1   2      310.65      319.49      9.73 o 
   6   1   2       42.12       42.16      2.51 o 
   7   1   2       14.11       16.27      1.45 o 
  -7   2   2       37.06       42.01      2.78 o 
  -6   2   2        2.33        2.87      0.46 o 
  -5   2   2       36.71       34.48      1.26 o 
  -4   2   2      155.68      174.74      9.39 o 
  -3   2   2        2.01        1.51      0.25 o 
  -2   2   2       79.48       77.77      1.62 o 
  -1   2   2        0.09        0.51      0.50 o 
   0   2   2        8.90       10.76      0.35 o 
   1   2   2        9.13       10.20      0.32 o 
   2   2   2       17.22       14.96      0.97 o 
   3   2   2      106.49      113.39      4.83 o 
   4   2   2       43.05       45.34      2.18 o 
   5   2   2       38.44       32.09      3.95 o 
   6   2   2        2.55        4.19      0.82 o 
   7   2   2        3.40        5.86      1.71 o 
  -7   3   2        1.57        1.28      1.00 o 
  -6   3   2        1.28        0.16      0.47 o 
  -5   3   2        0.38        0.35      0.28 o 
  -4   3   2       15.05       11.18      0.56 o 
  -3   3   2        4.29        3.71      0.55 o 
  -2   3   2      651.17      637.89     15.33 o 
  -1   3   2       31.17       39.84      1.05 o 
   0   3   2        0.00        0.06      0.25 o 
   1   3   2      184.63      191.59      5.17 o 
   2   3   2       71.45       77.02      2.69 o 
   3   3   2       40.39       45.04      3.76 o 
   4   3   2      141.92      141.85      5.67 o 
   5   3   2       99.37       87.63      4.18 o 
   6   3   2        9.42        9.14      0.97 o 
  -6   4   2       19.28       17.70      1.74 o 
  -5   4   2       92.64       91.83      4.60 o 
  -4   4   2       42.12       37.59      1.34 o 
  -3   4   2       34.85       32.91      1.15 o 
  -2   4   2       75.19       59.95      1.68 o 
  -1   4   2        1.33        2.14      0.31 o 
   0   4   2      164.37      163.97      6.19 o 
   1   4   2      175.63      200.84      5.13 o 
   2   4   2       65.35       63.26      2.42 o 
   3   4   2       49.20       49.08      2.26 o 
   4   4   2       21.92       19.40      1.50 o 
   5   4   2        0.10        0.23      0.63 o 
   6   4   2        0.18        0.00      1.01 o 
  -6   5   2        0.41        0.06      0.58 o 
  -5   5   2       11.97       11.60      1.14 o 
  -4   5   2        7.79        8.68      1.00 o 
  -3   5   2       32.41       33.04      1.21 o 
  -2   5   2       44.74       43.30      1.58 o 
  -1   5   2        0.48        0.32      0.30 o 
   0   5   2        1.45        1.70      0.64 o 
   1   5   2       93.49       92.29      2.37 o 
   2   5   2        0.84        0.63      0.44 o 
   3   5   2      176.90      162.96      7.53 o 
   4   5   2      163.49      149.96      7.14 o 
   5   5   2        1.41        1.26      0.62 o 
  -5   6   2        0.48        0.58      1.07 o 
  -4   6   2       20.20       22.59      1.79 o 
  -3   6   2      136.55      143.07      9.93 o 
  -2   6   2       20.42       18.13      1.25 o 
  -1   6   2        0.11        0.76      0.40 o 
   0   6   2       30.89       37.79      1.44 o 
   1   6   2       43.92       47.00      4.20 o 
   2   6   2        3.02        3.03      0.67 o 
   3   6   2        2.59        4.14      0.80 o 
   4   6   2        5.61        8.28      1.30 o 
   5   6   2        0.04        0.14      0.52 o 
  -5   7   2        2.85        3.80      1.38 o 
  -4   7   2       28.57       29.03      2.98 o 
  -3   7   2        8.42        8.39      1.07 o 
  -2   7   2       43.20       42.66      4.54 o 
  -1   7   2       10.30        8.89      1.26 o 
   0   7   2       13.68       14.56      1.55 o 
   1   7   2       19.02       18.06      1.65 o 
   2   7   2       55.99       53.27      3.54 o 
   3   7   2      194.56      189.66     10.24 o 
   4   7   2        0.01        0.00      1.07 o 
  -3   8   2       14.31       15.59      1.73 o 
  -2   8   2        0.31        0.49      0.60 o 
  -1   8   2       22.70       19.81      1.29 o 
   0   8   2        1.03        0.55      0.69 o 
   1   8   2        1.87        1.06      1.11 o 
   2   8   2        6.13        4.50      1.22 o 
   3   8   2        0.03        0.86      0.82 o 
  -1   9   2        2.04        1.31      1.29 o 
   0   9   2       11.59       11.68      2.02 o 
  -2  -9   3       10.60        8.68      1.62 o 
  -1  -9   3        3.26        2.39      1.58 o 
   0  -9   3        1.03        1.01      0.52 o 
   1  -9   3        0.90        2.01      1.08 o 
   2  -9   3        8.20        9.94      1.50 o 
  -3  -8   3        4.77        5.47      1.46 o 
  -2  -8   3       48.91       45.07      3.09 o 
  -1  -8   3        8.61        9.34      0.79 o 
   0  -8   3        1.36        3.23      0.71 o 
   1  -8   3        5.41        5.75      1.07 o 
   2  -8   3       25.58       32.53      2.40 o 
   3  -8   3        3.24        4.70      0.98 o 
   4  -8   3       11.21       14.10      2.06 o 
  -4  -7   3        6.35        4.37      1.35 o 
  -3  -7   3       14.29       14.70      1.53 o 
  -2  -7   3       23.49       24.00      1.10 o 
  -1  -7   3        6.27        6.00      0.61 o 
   0  -7   3        5.61        3.72      1.13 o 
   1  -7   3        0.30        0.91      0.54 o 
   2  -7   3       31.51       33.56      2.37 o 
   3  -7   3        0.11        0.00      0.91 o 
   4  -7   3        0.59        0.00      0.98 o 
   5  -7   3        0.18        0.26      0.71 o 
  -5  -6   3        3.48        5.55      1.04 o 
  -4  -6   3        4.79        5.33      1.07 o 
  -3  -6   3       96.61       87.48      4.28 o 
  -2  -6   3        0.12        0.25      0.31 o 
  -1  -6   3       28.95       31.73      1.88 o 
   0  -6   3        3.35        3.19      0.79 o 
   1  -6   3       42.46       43.89      3.25 o 
   2  -6   3        0.64        1.68      0.65 o 
   3  -6   3      101.43      126.28     16.89 o 
   4  -6   3       34.61       29.25      2.07 o 
   5  -6   3       44.42       46.58      3.05 o 
   6  -6   3       29.56       32.71      2.54 o 
  -6  -5   3        1.66        3.57      0.96 o 
  -5  -5   3        5.54        4.65      0.76 o 
  -3  -5   3       56.67       48.29      1.41 o 
  -2  -5   3       26.52       28.36      1.58 o 
  -1  -5   3        2.21        1.91      0.33 o 
   0  -5   3        5.35        8.42      2.19 o 
   1  -5   3        1.66        1.90      0.29 o 
   2  -5   3       17.44       19.32      1.49 o 
   3  -5   3        4.59        6.93      0.86 o 
   4  -5   3        7.02        6.52      0.98 o 
   5  -5   3        0.67        1.19      0.72 o 
   6  -5   3       38.39       34.26      3.29 o 
  -6  -4   3        2.31        1.11      0.90 o 
  -5  -4   3        2.26        2.24      0.57 o 
  -4  -4   3       71.82       70.16      2.09 o 
  -3  -4   3        2.81        3.35      0.34 o 
  -2  -4   3        9.24        9.10      1.46 o 
  -1  -4   3        4.51        5.16      0.47 o 
   0  -4   3      122.96      107.15      3.27 o 
   1  -4   3       71.86       68.96      2.23 o 
   2  -4   3       77.39       80.17     10.65 o 
   3  -4   3       36.96       45.44      8.19 o 
   4  -4   3      105.44       95.95      3.85 o 
   5  -4   3       73.75       80.44      3.80 o 
   6  -4   3        4.83        5.85      1.48 o 
  -7  -3   3        4.06        2.57      0.85 o 
  -6  -3   3        0.82        1.88      0.74 o 
  -5  -3   3        2.37        2.22      0.38 o 
  -4  -3   3       98.10       97.99      2.72 o 
  -3  -3   3       36.79       35.36      1.45 o 
  -2  -3   3       11.71        5.98      0.48 o 
  -1  -3   3      403.77      364.04      8.64 o 
   0  -3   3       26.45       22.33      2.45 o 
   1  -3   3      117.15      106.76      5.92 o 
   2  -3   3       57.16       59.26      1.69 o 
   3  -3   3        5.23        6.04      0.78 o 
   4  -3   3       90.02       98.13      4.92 o 
   5  -3   3      171.17      164.19      6.61 o 
   6  -3   3        0.79        1.14      0.55 o 
   7  -3   3        2.88        4.00      1.10 o 
  -7  -2   3        0.35        0.75      0.93 o 
  -6  -2   3        2.33        3.76      0.76 o 
  -5  -2   3       36.88       33.11      2.04 o 
  -4  -2   3       47.65       44.43      4.16 o 
  -3  -2   3        5.56        4.49      0.63 o 
  -2  -2   3      294.22      323.32      8.93 o 
  -1  -2   3      479.63      465.62      8.46 o 
   0  -2   3       59.92       65.35      1.69 o 
   1  -2   3     1839.31     1627.16     30.03 o 
   2  -2   3      227.65      230.57      4.47 o 
   3  -2   3        9.68       11.38      0.67 o 
   4  -2   3      136.88      161.75     20.53 o 
   5  -2   3        0.31        1.11      0.55 o 
   6  -2   3        0.79        1.87      1.58 o 
   7  -2   3       10.79       13.17      3.38 o 
  -7  -1   3        0.50        2.38      1.73 o 
  -6  -1   3        1.83        3.00      0.88 o 
  -5  -1   3        2.24        2.39      0.38 o 
  -4  -1   3       49.64       51.83      1.53 o 
  -3  -1   3       32.59       42.09      1.04 o 
  -2  -1   3      369.13      329.66      6.21 o 
  -1  -1   3     1271.71     1264.87     19.09 o 
   0  -1   3      640.19      647.10      9.61 o 
   1  -1   3      149.10      146.98      3.54 o 
   2  -1   3      146.65      150.09      3.66 o 
   3  -1   3      304.85      375.34      8.76 o 
   4  -1   3      857.37      975.71     52.86 o 
   5  -1   3        3.09        3.48      0.49 o 
   6  -1   3       15.46       16.18      1.01 o 
   7  -1   3        8.14        7.07      1.70 o 
  -7   0   3        0.04        0.58      0.44 o 
  -6   0   3       10.22        9.69      0.78 o 
  -5   0   3       72.52       70.56      2.26 o 
  -4   0   3       53.59       50.46      1.44 o 
  -3   0   3        0.27        0.00      0.15 o 
  -2   0   3        3.03        3.90      0.19 o 
  -1   0   3       95.80      101.80      1.80 o 
   0   0   3     4198.65     3656.23     44.42 o 
   1   0   3      261.21      243.89      7.09 o 
   2   0   3      339.67      371.75     10.45 o 
   3   0   3      186.92      202.64     10.12 o 
   4   0   3       25.62       28.54      1.80 o 
   5   0   3       23.21       26.90      1.01 o 
   6   0   3        2.81        2.37      0.93 o 
   7   0   3       23.25       27.59      2.08 o 
  -7   1   3       11.18       11.20      0.94 o 
  -6   1   3        0.74        0.86      0.39 o 
  -5   1   3        0.55        1.53      0.38 o 
  -4   1   3      122.41      129.27      3.36 o 
  -3   1   3       42.20       44.21      4.08 o 
  -2   1   3       51.33       45.50      1.73 o 
  -1   1   3      239.53      242.85     11.56 o 
   0   1   3      767.88      721.55     11.99 o 
   1   1   3      693.49      669.13     12.00 o 
   2   1   3      970.64      986.69     21.67 o 
   3   1   3      245.29      285.03      8.71 o 
   4   1   3       21.43       24.12      0.74 o 
   5   1   3       63.75       65.51      5.11 o 
   6   1   3       49.36       46.16      2.54 o 
   7   1   3        6.63        7.10      1.10 o 
  -7   2   3        0.84        0.37      0.64 o 
  -6   2   3       25.71       28.66      1.44 o 
  -5   2   3        2.92        3.13      0.83 o 
  -4   2   3        0.09        0.15      0.31 o 
  -3   2   3        1.78        1.76      0.34 o 
  -2   2   3      100.85       84.33      2.38 o 
  -1   2   3     2104.66     1701.79     85.16 o 
   0   2   3        9.74       12.95      0.52 o 
   1   2   3        5.04        6.68      0.27 o 
   2   2   3      519.17      466.61      8.41 o 
   3   2   3      421.52      438.13     10.79 o 
   4   2   3       10.93       14.41      0.98 o 
   5   2   3        0.22        0.00      0.49 o 
   6   2   3       16.92       17.70      3.47 o 
  -7   3   3        0.53        1.04      0.65 o 
  -6   3   3        2.50        3.61      0.95 o 
  -5   3   3       11.29       11.54      0.73 o 
  -4   3   3        0.61        0.39      0.32 o 
  -3   3   3        9.70       10.08      0.73 o 
  -2   3   3      154.12      150.18      3.69 o 
  -1   3   3        9.64       11.93      0.70 o 
   0   3   3        1.11        1.43      0.22 o 
   1   3   3      161.84      177.72      6.33 o 
   2   3   3      107.90      107.22      5.20 o 
   3   3   3        0.08        0.00      0.34 o 
   4   3   3        7.04        8.62      0.92 o 
   5   3   3       43.87       43.27      2.37 o 
   6   3   3        0.87        1.63      0.68 o 
  -6   4   3        0.54        0.75      0.57 o 
  -5   4   3        0.21        1.11      0.54 o 
  -4   4   3       39.73       34.99      1.32 o 
  -3   4   3        0.48        0.19      0.30 o 
  -2   4   3      281.98      273.28      7.47 o 
  -1   4   3       57.81       54.20      1.66 o 
   0   4   3       73.10       64.50      1.79 o 
   1   4   3        4.86        4.28      0.31 o 
   2   4   3      230.71      237.32     15.25 o 
   3   4   3       29.29       29.66      1.83 o 
   4   4   3        6.69        7.81      0.94 o 
   5   4   3       37.81       42.79      2.51 o 
   6   4   3       12.44       14.18      1.37 o 
  -6   5   3        6.15        7.18      1.08 o 
  -5   5   3        0.48        1.14      0.61 o 
  -4   5   3       11.59       10.25      1.12 o 
  -3   5   3        0.06        0.50      0.40 o 
  -2   5   3      117.84      111.56      3.56 o 
  -1   5   3       10.22       10.73      0.66 o 
   0   5   3        0.08        0.56      0.28 o 
   1   5   3       44.46       42.08      2.24 o 
   2   5   3       31.50       30.69      1.74 o 
   3   5   3       26.95       25.06      1.68 o 
   4   5   3       35.43       35.42      3.17 o 
   5   5   3        0.01        0.87      0.66 o 
  -5   6   3        1.20        2.31      1.22 o 
  -4   6   3        0.21        0.14      0.51 o 
  -3   6   3        0.50        0.55      0.41 o 
  -2   6   3        6.30        5.74      0.81 o 
  -1   6   3        0.00        0.00      0.27 o 
   0   6   3       20.71       20.97      1.07 o 
   1   6   3      122.64      119.96      3.68 o 
   2   6   3       83.38       83.32      4.13 o 
   3   6   3       36.82       35.96      2.54 o 
   4   6   3        7.13        8.77      1.33 o 
  -4   7   3        0.23        0.00      0.95 o 
  -3   7   3       27.48       30.33      2.25 o 
  -2   7   3        0.11        0.46      0.79 o 
  -1   7   3       25.64       26.80      1.45 o 
   0   7   3       13.71       12.00      0.91 o 
   1   7   3        0.87        0.79      1.51 o 
   2   7   3        0.33        0.00      0.52 o 
   3   7   3        5.53        4.94      1.19 o 
  -3   8   3        2.58        2.64      1.04 o 
  -2   8   3        0.49        0.24      1.15 o 
  -1   8   3        6.19        7.20      0.86 o 
   0   8   3        2.37        4.11      1.07 o 
   1   8   3       13.56       15.74      1.91 o 
   2   8   3       36.43       34.82      3.08 o 
  -1  -9   4       10.73       18.19      2.78 o 
   0  -9   4        0.15        0.11      1.32 o 
   1  -9   4        1.25        1.04      0.66 o 
   2  -9   4        0.12        0.68      1.75 o 
  -3  -8   4        0.93        0.72      0.65 o 
  -2  -8   4       41.07       38.41      2.43 o 
  -1  -8   4        0.07        0.20      0.36 o 
   0  -8   4        0.67        0.28      0.44 o 
   1  -8   4       84.22       81.82     14.62 o 
   2  -8   4       29.50       33.34      2.46 o 
   3  -8   4        0.02        0.73      1.05 o 
   4  -8   4        5.78        7.71      1.36 o 
  -4  -7   4        0.00        3.26      2.60 o 
  -3  -7   4       58.74       50.09      2.83 o 
  -2  -7   4       45.81       51.92      2.64 o 
  -1  -7   4        5.66        3.28      0.61 o 
   0  -7   4       17.64       16.92      2.30 o 
   1  -7   4       12.46       11.67      1.66 o 
   2  -7   4        0.03        0.54      0.52 o 
   3  -7   4       34.08       33.17      2.52 o 
   4  -7   4       24.72       25.73      2.20 o 
   5  -7   4        3.33        4.93      1.07 o 
  -5  -6   4       14.04       14.79      1.49 o 
  -4  -6   4        0.46        1.01      0.65 o 
  -3  -6   4       90.09       83.02      2.78 o 
  -2  -6   4       16.72       13.60      1.88 o 
  -1  -6   4       23.64       25.37      2.49 o 
   0  -6   4      118.33      106.82     14.77 o 
   1  -6   4       61.52       62.72      2.45 o 
   2  -6   4        1.84        2.65      0.74 o 
   3  -6   4        3.50        6.09      1.03 o 
   4  -6   4        0.01        0.47      0.56 o 
   5  -6   4        2.52        3.47      1.81 o 
  -6  -5   4        2.98        1.19      0.65 o 
  -5  -5   4        0.04        0.00      0.57 o 
  -4  -5   4      124.04      114.73      8.16 o 
  -3  -5   4       45.39       33.08      4.99 o 
  -2  -5   4       15.22       17.41      0.81 o 
  -1  -5   4       47.45       47.08      4.02 o 
   0  -5   4       38.41       42.96      2.03 o 
   1  -5   4       95.73       90.16      2.42 o 
   2  -5   4      133.62      133.94      5.40 o 
   3  -5   4       50.44       50.38      2.79 o 
   4  -5   4        7.56        7.83      0.94 o 
   5  -5   4        4.12        4.95      1.06 o 
   6  -5   4        0.00        1.58      0.76 o 
  -6  -4   4       15.61       18.70      2.04 o 
  -5  -4   4        0.10        0.00      0.43 o 
  -4  -4   4      154.76      143.09      4.23 o 
  -3  -4   4       40.41       39.40      2.00 o 
  -2  -4   4        1.54        1.85      0.31 o 
  -1  -4   4      157.82      168.03      4.22 o 
   0  -4   4      176.21      162.95      3.99 o 
   1  -4   4        1.68        1.95      0.32 o 
   2  -4   4      132.13      121.51      9.60 o 
   3  -4   4       77.00       68.14      4.89 o 
   4  -4   4       13.32       13.32      1.07 o 
   5  -4   4       30.15       32.67      3.69 o 
   6  -4   4       34.15       36.22      2.27 o 
  -6  -3   4        2.45        1.79      0.62 o 
  -5  -3   4       70.41       65.80      2.89 o 
  -4  -3   4       35.70       31.65      1.13 o 
  -3  -3   4        2.97        2.90      0.32 o 
  -2  -3   4      168.75      146.55      3.57 o 
  -1  -3   4      766.05      797.95     17.98 o 
   0  -3   4       87.25       94.02      2.15 o 
   1  -3   4      578.58      541.43     11.32 o 
   2  -3   4        1.29        2.30      0.21 o 
   3  -3   4       64.97       64.35      2.13 o 
   4  -3   4       12.56       10.41      0.84 o 
   5  -3   4        0.94        1.24      0.52 o 
   6  -3   4       31.87       35.97      2.26 o 
  -7  -2   4        5.61        9.47      1.28 o 
  -6  -2   4        1.19        2.13      0.73 o 
  -5  -2   4      186.24      181.30      5.44 o 
  -4  -2   4      208.77      199.18      5.07 o 
  -3  -2   4        0.00        0.21      0.19 o 
  -2  -2   4        0.97        0.13      0.25 o 
  -1  -2   4      934.95      907.57     17.93 o 
   0  -2   4        8.31        8.53      0.62 o 
   1  -2   4        0.29        0.21      0.18 o 
   2  -2   4      133.97      130.12      2.75 o 
   3  -2   4      243.02      243.78      6.88 o 
   4  -2   4       83.83       86.22      2.88 o 
   5  -2   4       97.35       96.65      3.47 o 
   6  -2   4        0.87        1.06      0.67 o 
   7  -2   4        1.36        2.90      1.02 o 
  -7  -1   4        2.01        2.34      0.61 o 
  -6  -1   4       32.50       32.35      1.54 o 
  -5  -1   4        6.87        7.28      0.54 o 
  -4  -1   4       14.39       16.70      0.66 o 
  -3  -1   4      281.01      263.20      5.67 o 
  -2  -1   4      646.43      634.30     15.72 o 
  -1  -1   4      332.53      388.22     13.33 o 
   0  -1   4        1.56        1.73      0.13 o 
   1  -1   4       80.00       61.07      4.13 o 
   2  -1   4       37.48       39.23      1.01 o 
   3  -1   4        0.02        0.25      0.33 o 
   4  -1   4       38.33       30.94      1.14 o 
   5  -1   4        0.02        0.21      0.28 o 
   6  -1   4        6.99        8.85      1.10 o 
   7  -1   4        0.36        0.00      1.16 o 
  -7   0   4        0.33        0.08      0.36 o 
  -6   0   4      108.01      106.69      3.82 o 
  -5   0   4      179.33      174.86      5.18 o 
  -4   0   4        0.01        0.74      0.31 o 
  -3   0   4      103.79      109.46      2.43 o 
  -2   0   4      138.80      138.86      5.45 o 
  -1   0   4       10.39        8.99      0.46 o 
   0   0   4      136.57      153.45      2.27 o 
   1   0   4      741.69      752.97     29.80 o 
   2   0   4        1.33        0.21      0.14 o 
   3   0   4      543.16      539.05     17.07 o 
   4   0   4      113.34      103.81      3.88 o 
   5   0   4       13.21       11.01      0.61 o 
   6   0   4       10.75       12.08      1.24 o 
   7   0   4        0.79        0.19      0.92 o 
  -7   1   4        9.50        9.35      0.96 o 
  -6   1   4        5.28        4.54      0.59 o 
  -5   1   4        4.17        3.10      0.45 o 
  -4   1   4       86.83       93.66      8.49 o 
  -3   1   4       34.91       38.89      1.14 o 
  -2   1   4        5.56        9.42      0.35 o 
  -1   1   4       53.48       57.35      1.78 o 
   0   1   4        4.26        6.47      0.22 o 
   1   1   4        0.00        0.14      0.40 o 
   2   1   4      138.23      144.18      3.08 o 
   3   1   4       58.05       62.48      2.38 o 
   4   1   4       20.96       16.51      1.46 o 
   5   1   4        0.66        0.88      0.51 o 
   6   1   4        8.61       11.13      1.18 o 
  -7   2   4       57.18       52.99      5.39 o 
  -6   2   4       37.88       33.46      1.56 o 
  -5   2   4       10.85       10.32      0.70 o 
  -4   2   4       50.56       43.62      1.92 o 
  -3   2   4       39.04       35.14      1.18 o 
  -2   2   4      112.99      113.02      2.75 o 
  -1   2   4        0.31        1.41      0.22 o 
   0   2   4       32.72       36.86      1.51 o 
   1   2   4        0.25        1.51      0.22 o 
   2   2   4      293.46      278.90      5.85 o 
   3   2   4       11.57       13.77      0.88 o 
   4   2   4        8.83        7.59      0.78 o 
   5   2   4        6.00        7.55      0.84 o 
   6   2   4        1.78        3.65      0.82 o 
  -6   3   4        3.46        1.31      1.80 o 
  -5   3   4       89.51       88.65      3.24 o 
  -4   3   4        4.75        4.12      0.84 o 
  -3   3   4       22.87       23.21      1.01 o 
  -2   3   4        2.92        3.55      0.49 o 
  -1   3   4       81.63       95.32      4.85 o 
   0   3   4      359.01      315.55     10.32 o 
   1   3   4      201.29      173.34      8.46 o 
   2   3   4      120.40      141.04      3.09 o 
   3   3   4       10.39        9.78      0.81 o 
   4   3   4        0.62        1.26      0.50 o 
   5   3   4        0.00        0.00      0.73 o 
   6   3   4       12.31       12.56      1.27 o 
  -6   4   4        8.49       10.07      1.70 o 
  -5   4   4       26.15       25.41      1.33 o 
  -4   4   4       10.26       11.20      0.82 o 
  -3   4   4        1.91        3.46      0.47 o 
  -2   4   4        6.39        5.55      0.65 o 
  -1   4   4       13.78       17.28      0.79 o 
   0   4   4       13.99       10.47      0.59 o 
   1   4   4      353.98      327.65     12.38 o 
   2   4   4        0.40        1.21      0.69 o 
   3   4   4        0.00        1.30      0.66 o 
   4   4   4        2.86        3.08      0.69 o 
   5   4   4        1.07        1.14      0.61 o 
  -6   5   4       15.85       13.67      1.62 o 
  -5   5   4        0.00        0.00      0.55 o 
  -4   5   4       42.51       37.73      1.69 o 
  -3   5   4        1.34        1.04      0.54 o 
  -2   5   4        1.62        0.00      0.37 o 
  -1   5   4       46.28       46.29      1.76 o 
   0   5   4      120.47      114.88      5.96 o 
   1   5   4       40.22       39.91      1.28 o 
   2   5   4       37.77       37.26      2.10 o 
   3   5   4       26.39       27.86      2.02 o 
   4   5   4        2.82        3.61      0.91 o 
   5   5   4       20.74       20.74      2.03 o 
  -5   6   4        0.53        0.00      0.69 o 
  -4   6   4        0.08        0.00      1.16 o 
  -3   6   4       39.48       37.15      2.09 o 
  -2   6   4        0.56        0.00      0.40 o 
  -1   6   4        0.00        0.52      0.43 o 
   0   6   4       42.19       44.98      1.77 o 
   1   6   4        1.41        1.79      1.18 o 
   2   6   4       24.50       21.82      1.63 o 
   3   6   4        8.08        9.81      1.40 o 
   4   6   4        0.03        0.00      0.56 o 
  -4   7   4        0.11        0.00      0.75 o 
  -3   7   4        0.00        1.16      1.10 o 
  -2   7   4       13.46       12.23      1.23 o 
  -1   7   4        0.41        2.85      1.44 o 
   0   7   4       47.21       43.82      2.53 o 
   1   7   4       12.64       11.44      1.29 o 
   2   7   4        4.77        6.62      1.31 o 
   3   7   4        0.07        0.38      0.68 o 
  -2   8   4        0.41        0.26      0.67 o 
  -1   8   4        6.08        7.41      1.49 o 
   0   8   4        3.33        3.21      1.77 o 
   1   8   4        0.00        0.31      0.69 o 
  -1  -9   5        5.42        6.57      1.54 o 
   0  -9   5        3.77        2.78      0.82 o 
   1  -9   5       14.72       16.46      1.54 o 
  -3  -8   5        4.95        7.96      2.01 o 
  -2  -8   5        0.95        1.89      0.73 o 
  -1  -8   5        0.40        0.00      0.40 o 
   0  -8   5       13.32       13.31      1.22 o 
   1  -8   5        8.24        5.73      1.45 o 
   2  -8   5        0.16        0.00      0.91 o 
   3  -8   5        5.42        4.21      0.94 o 
  -4  -7   5        0.07        0.06      0.58 o 
  -3  -7   5       21.81       20.76      3.09 o 
  -2  -7   5        1.72        0.88      0.41 o 
  -1  -7   5        9.77       10.27      1.13 o 
   0  -7   5       43.23       43.02      2.36 o 
   1  -7   5        0.02        0.08      0.40 o 
   2  -7   5        2.60        5.24      0.81 o 
   3  -7   5        0.12        1.04      0.64 o 
   4  -7   5        4.91        5.37      1.08 o 
  -5  -6   5        0.07        0.00      0.55 o 
  -4  -6   5        6.72        8.21      1.45 o 
  -3  -6   5        3.99        4.80      0.52 o 
  -2  -6   5        0.06        0.00      0.30 o 
  -1  -6   5       35.90       34.11      1.69 o 
   0  -6   5      118.87      124.44      5.84 o 
   1  -6   5        5.09        5.10      0.57 o 
   2  -6   5        4.96        6.55      1.89 o 
   3  -6   5        6.05        4.62      0.74 o 
   4  -6   5        2.70        3.58      0.92 o 
   5  -6   5        3.36        3.88      0.97 o 
  -5  -5   5        0.00        0.69      0.93 o 
  -4  -5   5       24.47       19.25      3.29 o 
  -3  -5   5        5.61        5.16      0.50 o 
  -2  -5   5       32.92       29.84      1.22 o 
  -1  -5   5       91.79       84.20      2.58 o 
   0  -5   5        2.25        3.38      0.47 o 
   1  -5   5        7.12        6.79      0.47 o 
   2  -5   5        1.51        1.32      0.92 o 
   3  -5   5        7.03        9.97      0.92 o 
   4  -5   5        0.03        0.62      0.57 o 
   5  -5   5        5.30        5.63      0.95 o 
   6  -5   5       51.43       50.55      3.49 o 
  -6  -4   5        0.01        0.00      0.56 o 
  -5  -4   5        9.25        7.71      2.05 o 
  -4  -4   5        9.69        9.56      0.64 o 
  -3  -4   5        5.15        5.81      0.47 o 
  -2  -4   5      249.78      264.43      6.91 o 
  -1  -4   5      345.14      355.93      9.06 o 
   0  -4   5       35.55       38.69      3.46 o 
   1  -4   5        7.39        8.67      0.47 o 
   2  -4   5        0.11        0.07      0.26 o 
   3  -4   5       25.47       23.48      1.35 o 
   4  -4   5       10.95       12.38      1.04 o 
   5  -4   5        0.12        0.24      0.75 o 
   6  -4   5       25.28       25.33      2.04 o 
  -6  -3   5        0.13        0.12      0.47 o 
  -5  -3   5       65.48       53.30      3.79 o 
  -4  -3   5        2.24        2.07      0.48 o 
  -3  -3   5      133.82      136.34      3.43 o 
  -2  -3   5       76.07       79.20      1.95 o 
  -1  -3   5       27.66       26.94      0.84 o 
   0  -3   5       39.17       35.85      1.04 o 
   1  -3   5        5.55        4.10      0.47 o 
   2  -3   5      141.72      152.46      3.70 o 
   3  -3   5        0.45        0.03      0.21 o 
   4  -3   5       34.71       35.30      1.72 o 
   5  -3   5       52.48       49.82      2.51 o 
   6  -3   5        1.17        2.85      0.76 o 
  -6  -2   5        0.25        0.54      0.39 o 
  -5  -2   5        8.36        6.76      1.01 o 
  -4  -2   5        0.49        0.68      0.26 o 
  -3  -2   5      158.72      161.86      3.73 o 
  -2  -2   5     1050.42     1055.60     21.98 o 
  -1  -2   5       16.85       11.44      0.37 o 
   0  -2   5      111.47      113.64      2.67 o 
   1  -2   5       63.21       68.01      1.50 o 
   2  -2   5       17.00       16.43      0.74 o 
   3  -2   5      128.93      122.84      3.42 o 
   4  -2   5       25.11       26.24      2.19 o 
   5  -2   5       41.80       36.54      2.10 o 
   6  -2   5       35.87       32.95      1.88 o 
  -7  -1   5        0.29        0.58      0.96 o 
  -6  -1   5       63.90       62.10      2.45 o 
  -5  -1   5       29.06       25.55      1.11 o 
  -4  -1   5       31.60       28.20      1.26 o 
  -3  -1   5        2.23        2.58      0.41 o 
  -2  -1   5        3.51        2.19      0.11 o 
  -1  -1   5      153.42      148.81      4.33 o 
   0  -1   5      145.91      163.54     10.51 o 
   1  -1   5       18.71       23.94      0.63 o 
   2  -1   5        4.43        4.20      0.38 o 
   3  -1   5        0.40        0.94      0.26 o 
   4  -1   5      113.79      116.41      6.73 o 
   5  -1   5       53.24       51.43      2.85 o 
   6  -1   5       32.38       32.86      3.08 o 
  -7   0   5        0.18        1.96      1.73 o 
  -6   0   5       24.65       19.48      1.12 o 
  -5   0   5        0.36        0.85      0.32 o 
  -4   0   5       19.14       16.38      2.18 o 
  -3   0   5      378.78      400.96     17.98 o 
  -2   0   5        2.76        6.00      0.52 o 
  -1   0   5       52.86       54.95      1.81 o 
   0   0   5      231.67      245.00      4.03 o 
   1   0   5       29.29       25.48      0.80 o 
   2   0   5       21.36       24.12      0.73 o 
   3   0   5        3.93        4.27      0.35 o 
   4   0   5        9.50        6.92      0.76 o 
   5   0   5      143.13      141.19      8.99 o 
   6   0   5       13.85       18.24      1.60 o 
  -7   1   5       28.82       20.44      1.75 o 
  -6   1   5        9.02        7.55      0.79 o 
  -5   1   5       19.34       16.47      0.81 o 
  -4   1   5        1.62        2.50      0.47 o 
  -3   1   5       61.74       60.47      2.18 o 
  -2   1   5      219.69      235.77      5.01 o 
  -1   1   5        0.58        0.69      0.14 o 
   0   1   5      171.69      170.28      3.25 o 
   1   1   5        7.66        7.89      0.51 o 
   2   1   5      272.66      297.15      7.39 o 
   3   1   5       87.35       83.08      2.15 o 
   4   1   5       44.02       41.59      3.55 o 
   5   1   5       15.08       16.46      1.35 o 
   6   1   5        0.16        0.07      0.50 o 
  -6   2   5       13.75       12.96      1.43 o 
  -5   2   5        0.46        2.14      1.36 o 
  -4   2   5      156.06      156.23      5.30 o 
  -3   2   5        7.67        7.43      0.67 o 
  -2   2   5       84.20       91.87      8.27 o 
  -1   2   5        3.09        3.46      0.30 o 
   0   2   5       11.09       11.22      0.58 o 
   1   2   5       88.77      100.69      2.46 o 
   2   2   5       15.06       14.80      0.56 o 
   3   2   5       58.77       52.47      1.42 o 
   4   2   5       86.04       78.69      4.48 o 
   5   2   5        5.44        7.91      1.04 o 
   6   2   5        2.05        4.85      0.98 o 
  -6   3   5        2.77        2.19      0.70 o 
  -5   3   5       16.43       18.18      1.01 o 
  -4   3   5        7.86        7.44      0.80 o 
  -3   3   5       33.16       34.74      1.36 o 
  -2   3   5        0.02        0.09      0.38 o 
  -1   3   5       17.43       15.75      0.78 o 
   0   3   5       78.55       69.64      3.55 o 
   1   3   5      112.19      107.28      2.78 o 
   2   3   5      107.60      105.53      4.17 o 
   3   3   5       56.69       50.83      3.34 o 
   4   3   5       20.74       17.42      1.27 o 
   5   3   5       19.75       20.79      1.64 o 
  -6   4   5        4.22        3.20      1.33 o 
  -5   4   5       48.81       43.98      2.12 o 
  -4   4   5        1.25        1.90      0.45 o 
  -3   4   5        5.42        8.12      0.69 o 
  -2   4   5       10.56       10.52      0.71 o 
  -1   4   5       35.36       36.17      1.38 o 
   0   4   5       77.42       68.23      2.09 o 
   1   4   5        3.46        5.17      0.94 o 
   2   4   5        2.20        3.38      0.83 o 
   3   4   5       42.09       45.99      2.68 o 
   4   4   5        0.55        1.88      1.33 o 
   5   4   5        6.66        9.79      1.23 o 
  -5   5   5        5.58        5.42      0.96 o 
  -4   5   5        0.85        1.57      0.53 o 
  -3   5   5        4.87        5.00      0.81 o 
  -2   5   5       35.67       33.29      1.69 o 
  -1   5   5        0.20        0.37      0.60 o 
   0   5   5       35.82       34.93      1.44 o 
   1   5   5      155.88      153.47      4.64 o 
   2   5   5       23.02       20.07      1.60 o 
   3   5   5        2.14        3.43      0.75 o 
   4   5   5        1.07        3.34      2.15 o 
  -4   6   5        1.42        1.97      0.75 o 
  -3   6   5        0.02        0.47      0.43 o 
  -2   6   5        0.42        0.15      0.37 o 
  -1   6   5       35.25       32.81      1.56 o 
   0   6   5       36.85       36.29      1.64 o 
   1   6   5        0.78        0.00      0.75 o 
   2   6   5        0.01        0.00      0.64 o 
   3   6   5       13.66       14.34      2.08 o 
  -3   7   5        9.79        9.50      1.96 o 
  -2   7   5        1.64        3.20      0.85 o 
  -1   7   5        2.95        3.94      0.64 o 
   0   7   5       24.62       25.44      2.03 o 
   1   7   5        2.51        3.02      0.96 o 
   2   7   5        3.97       15.43      5.34 o 
  -2  -8   6        4.02        4.64      0.93 o 
  -1  -8   6       27.90       25.30      1.49 o 
   0  -8   6        7.72        7.46      0.90 o 
   1  -8   6       23.58       26.55      3.98 o 
   2  -8   6       10.93       13.56      2.04 o 
   3  -8   6        4.93        3.91      0.94 o 
  -4  -7   6        0.47        2.03      0.76 o 
  -3  -7   6        0.52        0.30      0.40 o 
  -2  -7   6        0.17        0.63      0.54 o 
  -1  -7   6       16.48       15.51      0.96 o 
   0  -7   6       13.18       12.29      0.80 o 
   1  -7   6        5.92        4.07      0.80 o 
   2  -7   6        3.82        4.70      1.14 o 
   3  -7   6        4.17        4.41      1.02 o 
   4  -7   6        2.14        3.17      1.41 o 
  -5  -6   6        3.55        6.77      1.75 o 
  -4  -6   6        0.17        0.00      0.58 o 
  -3  -6   6        5.20        5.80      0.61 o 
  -2  -6   6       54.66       61.35      2.37 o 
  -1  -6   6        3.73        4.34      0.56 o 
   0  -6   6        6.85        7.34      0.62 o 
   1  -6   6       31.75       29.52      1.53 o 
   2  -6   6       15.19       15.61      1.33 o 
   3  -6   6       69.04       65.22      3.46 o 
   4  -6   6       17.80       17.73      3.88 o 
   5  -6   6       15.90       14.76      1.74 o 
  -5  -5   6        0.02        0.00      1.15 o 
  -4  -5   6        1.79        2.28      0.55 o 
  -3  -5   6        0.20        2.25      1.84 o 
  -2  -5   6       20.91       22.72      1.15 o 
  -1  -5   6       16.47       14.19      0.77 o 
   0  -5   6        0.61        1.00      0.34 o 
   1  -5   6        0.14        0.16      0.36 o 
   2  -5   6        0.80        1.42      0.53 o 
   3  -5   6       22.73       25.11      1.72 o 
   4  -5   6        0.12        1.02      0.55 o 
   5  -5   6       11.60       11.28      1.21 o 
  -6  -4   6        3.99        4.61      1.80 o 
  -5  -4   6        0.07        0.00      0.48 o 
  -4  -4   6        5.33        7.19      0.58 o 
  -3  -4   6       90.45       82.47      2.43 o 
  -2  -4   6       17.27       21.70      0.92 o 
  -1  -4   6       53.55       53.56      1.67 o 
   0  -4   6      115.38      105.21      2.98 o 
   1  -4   6       79.48       85.03      3.13 o 
   2  -4   6      128.82      138.79      3.83 o 
   3  -4   6        0.71        0.10      0.35 o 
   4  -4   6       33.19       26.43      1.70 o 
   5  -4   6       30.61       29.09      1.76 o 
   6  -4   6       14.25       12.12      1.27 o 
  -6  -3   6        1.72        2.50      0.88 o 
  -5  -3   6        0.20        0.95      0.36 o 
  -4  -3   6        6.56        7.64      0.50 o 
  -3  -3   6        0.14        0.76      0.80 o 
  -2  -3   6       47.87       43.50      1.18 o 
  -1  -3   6       26.82       30.40      2.05 o 
   0  -3   6       83.89       83.48      2.13 o 
   1  -3   6       36.28       30.89      2.32 o 
   2  -3   6       19.06       17.71      0.72 o 
   3  -3   6        0.33        0.76      0.66 o 
   4  -3   6       17.23       16.96      0.85 o 
   5  -3   6      228.34      218.04      9.26 o 
   6  -3   6        0.16        0.57      0.59 o 
  -6  -2   6        5.12        6.44      1.46 o 
  -5  -2   6        0.27        0.31      0.69 o 
  -4  -2   6      104.60       96.05      2.70 o 
  -3  -2   6       11.45       11.88      0.81 o 
  -2  -2   6       57.56       61.71      4.95 o 
  -1  -2   6        0.61        0.19      0.22 o 
   0  -2   6       17.50       22.11      0.65 o 
   1  -2   6      107.98      119.59      2.76 o 
   2  -2   6        2.58        4.63      0.65 o 
   3  -2   6      159.72      153.70      5.08 o 
   4  -2   6        1.85        2.37      0.39 o 
   5  -2   6       19.96       17.54      1.05 o 
   6  -2   6        1.29        0.82      0.50 o 
  -6  -1   6        0.34        1.24      0.62 o 
  -5  -1   6       14.21       17.94      3.79 o 
  -4  -1   6       17.49       16.90      1.53 o 
  -3  -1   6        1.44        1.76      0.69 o 
  -2  -1   6       55.96       59.95      2.21 o 
  -1  -1   6      308.38      291.51      8.97 o 
   0  -1   6        3.60        2.02      0.15 o 
   1  -1   6      545.14      544.00     20.37 o 
   2  -1   6       65.95       66.40      1.84 o 
   3  -1   6       69.56       62.36      3.56 o 
   4  -1   6      488.53      488.49     15.08 o 
   5  -1   6       17.14       15.22      1.05 o 
   6  -1   6       12.31       12.39      2.02 o 
  -6   0   6        1.96        3.32      1.80 o 
  -5   0   6       53.18       57.88      3.12 o 
  -4   0   6        3.37        2.77      0.54 o 
  -3   0   6      115.52      122.49      4.64 o 
  -2   0   6        0.24        0.20      0.31 o 
  -1   0   6      124.42      128.51      4.05 o 
   0   0   6       13.03       24.77      0.76 o 
   1   0   6       53.86       59.71      1.44 o 
   2   0   6       18.70       22.51      1.36 o 
   3   0   6        6.23        8.94      1.11 o 
   4   0   6      130.36      125.71      4.05 o 
   5   0   6        1.19        2.05      0.78 o 
   6   0   6        0.56        0.00      0.92 o 
  -6   1   6       25.72       27.95      4.13 o 
  -5   1   6       20.52       17.29      1.23 o 
  -4   1   6        4.99        5.20      0.70 o 
  -3   1   6       86.37       79.25      3.27 o 
  -2   1   6       85.48       86.54      3.20 o 
  -1   1   6       94.65       99.00      3.49 o 
   0   1   6      320.21      322.03      6.63 o 
   1   1   6       17.43       19.38      0.65 o 
   2   1   6      416.94      408.17     12.67 o 
   3   1   6      452.37      424.33     15.23 o 
   4   1   6        2.91        2.74      0.37 o 
   5   1   6        4.17        4.90      0.95 o 
   6   1   6        2.27        4.79      1.82 o 
  -6   2   6       25.86       26.35      2.07 o 
  -5   2   6        3.20        4.27      0.84 o 
  -4   2   6       45.61       44.44      2.29 o 
  -3   2   6       29.64       30.14      1.87 o 
  -2   2   6       38.86       30.92      2.02 o 
  -1   2   6      168.91      174.88      5.41 o 
   0   2   6       29.19       27.58      1.06 o 
   1   2   6        2.88        3.68      0.45 o 
   2   2   6        0.34        0.25      0.28 o 
   3   2   6      139.84      133.76      3.72 o 
   4   2   6       15.38       11.90      2.34 o 
   5   2   6        7.11        6.40      1.09 o 
  -6   3   6       17.70       16.59      2.23 o 
  -5   3   6       11.44       12.27      1.20 o 
  -4   3   6        0.30        0.46      0.37 o 
  -3   3   6       12.05       13.15      0.80 o 
  -2   3   6      101.53       97.69      2.93 o 
  -1   3   6      170.33      167.26      5.28 o 
   0   3   6       61.10       57.92      2.98 o 
   1   3   6       75.29       74.09      2.23 o 
   2   3   6      187.70      173.81      4.83 o 
   3   3   6        0.98        0.85      0.81 o 
   4   3   6       12.64       11.29      1.16 o 
   5   3   6        4.36        4.23      0.93 o 
  -5   4   6       10.76       10.13      2.09 o 
  -4   4   6       21.10       20.34      1.25 o 
  -3   4   6       64.08       63.93      2.58 o 
  -2   4   6       19.39       21.36      1.21 o 
  -1   4   6       12.58       12.79      1.42 o 
   0   4   6       11.29       10.10      0.66 o 
   1   4   6        3.56        3.92      0.45 o 
   2   4   6      356.82      344.53     24.80 o 
   3   4   6        5.27        6.18      1.45 o 
   4   4   6       20.60       20.57      1.76 o 
  -5   5   6        0.31        0.00      0.86 o 
  -4   5   6        0.75        1.76      1.00 o 
  -3   5   6       11.23       13.19      1.10 o 
  -2   5   6       56.25       54.33      2.31 o 
  -1   5   6        1.01        1.63      0.88 o 
   0   5   6       31.01       29.61      1.37 o 
   1   5   6        6.27        6.11      0.59 o 
   2   5   6        2.98        3.13      0.70 o 
   3   5   6        2.55        1.57      0.80 o 
   4   5   6        0.53        0.15      0.88 o 
  -4   6   6       16.56       16.29      2.04 o 
  -3   6   6        4.17        4.30      1.22 o 
  -2   6   6        8.09        9.54      0.90 o 
  -1   6   6        0.02        0.00      0.42 o 
   0   6   6        1.38        0.82      0.42 o 
   1   6   6      146.45      146.04     12.65 o 
   2   6   6       13.68       13.22      1.64 o 
   3   6   6        0.13        0.00      0.55 o 
  -2   7   6        5.73        5.20      0.82 o 
  -1   7   6        1.24        1.27      0.76 o 
   0   7   6       15.88       15.08      2.09 o 
   1   7   6        1.77        1.71      0.97 o 
  -2  -8   7        2.43        3.46      0.88 o 
  -1  -8   7       11.74       11.82      1.17 o 
   0  -8   7       28.50       23.26      2.47 o 
   1  -8   7       58.35       57.97      6.16 o 
   2  -8   7        2.77        4.17      1.01 o 
  -3  -7   7        3.19        5.55      1.24 o 
  -2  -7   7        2.89        3.43      0.60 o 
  -1  -7   7        0.55        0.38      0.39 o 
   0  -7   7        0.27        0.99      0.71 o 
   1  -7   7       18.31       18.86      2.02 o 
   2  -7   7        6.95        7.18      1.14 o 
   3  -7   7       26.25       25.67      2.10 o 
  -4  -6   7       13.76       16.31      2.28 o 
  -3  -6   7        4.09        4.42      0.56 o 
  -2  -6   7       24.05       23.35      1.75 o 
  -1  -6   7       57.74       57.97      2.23 o 
   0  -6   7      183.55      190.59      9.71 o 
   1  -6   7        3.44        4.48      0.55 o 
   2  -6   7        0.03        0.61      1.44 o 
   3  -6   7        1.56        2.73      0.81 o 
   4  -6   7       20.74       19.84      1.72 o 
  -5  -5   7        1.31        0.69      0.97 o 
  -4  -5   7        3.26        5.14      0.83 o 
  -3  -5   7        0.00        0.14      0.31 o 
  -2  -5   7        0.58        2.00      0.94 o 
  -1  -5   7        0.11        0.00      0.28 o 
   0  -5   7       76.13       72.73      4.64 o 
   1  -5   7        7.74        7.24      1.35 o 
   2  -5   7        2.74        3.54      0.79 o 
   3  -5   7       32.81       30.45      2.00 o 
   4  -5   7       15.04       16.44      1.37 o 
   5  -5   7        3.99        3.37      0.83 o 
  -5  -4   7       19.70       24.29      1.84 o 
  -4  -4   7        7.44        6.98      0.98 o 
  -3  -4   7       29.84       34.43      2.25 o 
  -2  -4   7      114.70      104.19      2.93 o 
  -1  -4   7      147.15      159.81      8.01 o 
   0  -4   7       20.13       19.21      1.43 o 
   1  -4   7        4.78        4.69      0.69 o 
   2  -4   7       13.76       14.03      0.73 o 
   3  -4   7      116.98      113.60      4.75 o 
   4  -4   7        3.33        3.77      0.65 o 
   5  -4   7        6.30        5.47      1.31 o 
  -6  -3   7        7.69       10.23      2.37 o 
  -5  -3   7        0.21        1.50      0.61 o 
  -4  -3   7        1.36        2.90      0.68 o 
  -3  -3   7        6.72        4.61      1.05 o 
  -2  -3   7       16.48       16.83      1.23 o 
  -1  -3   7      286.19      264.69      6.27 o 
   0  -3   7       16.09       15.69      0.81 o 
   1  -3   7        9.43       10.34      0.77 o 
   2  -3   7       10.34        8.36      0.86 o 
   3  -3   7       67.73       68.99      2.33 o 
   4  -3   7        7.47        7.81      0.98 o 
   5  -3   7        0.56        0.39      0.74 o 
  -6  -2   7        7.48        8.81      1.46 o 
  -5  -2   7        1.47        0.90      0.58 o 
  -4  -2   7        3.25        2.99      0.76 o 
  -3  -2   7      101.78       98.47      9.92 o 
  -2  -2   7       96.35       98.94      3.70 o 
  -1  -2   7        2.03        2.27      0.48 o 
   0  -2   7       12.79       15.64      0.60 o 
   1  -2   7       10.54       11.23      0.51 o 
   2  -2   7      121.94      122.40      5.41 o 
   3  -2   7       18.78       18.37      1.27 o 
   4  -2   7      126.87      124.42      4.22 o 
   5  -2   7       21.32       22.49      1.60 o 
   6  -2   7        0.23        0.65      0.76 o 
  -6  -1   7        0.21        0.00      1.13 o 
  -5  -1   7        9.80       10.98      1.10 o 
  -4  -1   7        1.85        2.13      0.55 o 
  -3  -1   7        0.70        0.89      0.50 o 
  -2  -1   7      255.38      237.18      8.58 o 
  -1  -1   7       72.26       70.94      2.62 o 
   0  -1   7        6.49        7.31      0.63 o 
   1  -1   7      168.44      164.60      4.08 o 
   2  -1   7        0.05        0.19      0.25 o 
   3  -1   7       38.16       33.87      1.35 o 
   4  -1   7        0.90        0.72      0.36 o 
   5  -1   7        0.28        0.75      0.39 o 
   6  -1   7        3.10        2.49      1.06 o 
  -6   0   7        1.11        2.11      1.13 o 
  -5   0   7        0.99        1.16      0.60 o 
  -4   0   7       37.38       38.06      2.56 o 
  -3   0   7       46.72       47.91      2.36 o 
  -2   0   7        0.58        0.00      0.41 o 
  -1   0   7       11.55        8.52      2.15 o 
   0   0   7       39.58       42.67      2.94 o 
   1   0   7        5.44        4.84      0.42 o 
   2   0   7       18.47       18.78      0.80 o 
   3   0   7      127.15      124.36      3.82 o 
   4   0   7        5.43        5.49      1.18 o 
   5   0   7        1.46        2.91      0.89 o 
  -6   1   7       10.76       11.15      1.28 o 
  -5   1   7        1.64        2.67      1.58 o 
  -4   1   7        1.77        2.61      0.60 o 
  -3   1   7      141.40      139.51      5.73 o 
  -2   1   7        1.23        1.38      1.21 o 
  -1   1   7       18.75       20.75      1.15 o 
   0   1   7       74.65       63.13      3.95 o 
   1   1   7        0.63        0.49      0.25 o 
   2   1   7       10.15        7.63      1.07 o 
   3   1   7       29.82       29.12      1.20 o 
   4   1   7        8.30        5.80      0.85 o 
   5   1   7        0.12        0.52      0.58 o 
  -6   2   7        0.25        0.02      0.54 o 
  -5   2   7       33.83       35.56      2.32 o 
  -4   2   7       36.51       40.64      2.45 o 
  -3   2   7        6.62       11.15      4.01 o 
  -2   2   7        3.71        2.49      1.33 o 
  -1   2   7        1.41        0.07      0.66 o 
   0   2   7       22.35       20.60      1.79 o 
   1   2   7       41.70       40.42      1.66 o 
   2   2   7      146.26      142.99      4.10 o 
   3   2   7        9.89        7.64      0.60 o 
   4   2   7       13.63       15.68      1.44 o 
   5   2   7        6.43        8.99      1.10 o 
  -5   3   7        0.05        0.09      1.27 o 
  -4   3   7        7.90        6.03      0.93 o 
  -3   3   7        1.55        2.64      0.75 o 
  -2   3   7       19.79       16.49      1.17 o 
  -1   3   7       16.18       13.11      0.86 o 
   0   3   7       14.38       15.19      0.72 o 
   1   3   7      126.29      118.61      3.57 o 
   2   3   7       71.06       74.25      2.52 o 
   3   3   7       25.49       23.39      1.58 o 
   4   3   7        1.39        2.52      1.31 o 
  -5   4   7       32.78       32.56      2.53 o 
  -4   4   7        9.83        6.42      1.01 o 
  -3   4   7        5.21        5.98      0.85 o 
  -2   4   7       20.55       23.09      1.80 o 
  -1   4   7       16.59       17.08      0.94 o 
   0   4   7       70.73       73.97      4.47 o 
   1   4   7       72.04       67.76      3.92 o 
   2   4   7        2.18        1.33      0.90 o 
   3   4   7        0.37        0.00      0.49 o 
   4   4   7        1.81        3.60      0.95 o 
  -4   5   7        3.59        5.24      1.11 o 
  -3   5   7        0.01        0.00      0.59 o 
  -2   5   7        5.16        4.88      0.97 o 
  -1   5   7        0.12        0.89      0.43 o 
   0   5   7       37.49       35.17      1.66 o 
   1   5   7      144.63      132.84      6.75 o 
   2   5   7        1.80        2.18      1.81 o 
   3   5   7        4.71        6.51      3.29 o 
  -3   6   7       18.79       17.19      2.19 o 
  -2   6   7       34.87       37.30      2.44 o 
  -1   6   7        3.53        3.80      0.64 o 
   0   6   7       12.39       12.83      1.39 o 
   1   6   7        0.32        0.01      0.57 o 
   2   6   7        4.31        2.84      0.85 o 
   0  -8   8       15.20       15.93      1.63 o 
   1  -8   8       24.42       24.15      3.54 o 
  -3  -7   8        1.41        1.37      0.70 o 
  -2  -7   8        6.15        8.68      0.96 o 
  -1  -7   8        0.62        0.00      0.41 o 
   0  -7   8       13.54       11.29      0.90 o 
   1  -7   8        2.94        2.68      0.69 o 
   2  -7   8        2.95        1.82      0.82 o 
   3  -7   8        7.81        8.08      2.48 o 
  -4  -6   8        0.34        0.43      0.67 o 
  -3  -6   8        1.14        2.29      1.16 o 
  -2  -6   8        0.20        0.38      1.00 o 
  -1  -6   8       49.11       46.14      2.81 o 
   0  -6   8       56.07       53.16      2.22 o 
   1  -6   8        6.88        5.68      0.75 o 
   2  -6   8       28.23       30.68      2.97 o 
   3  -6   8       20.65       18.21      2.19 o 
   4  -6   8        0.17        1.40      0.65 o 
  -4  -5   8        2.16        2.56      1.17 o 
  -3  -5   8       34.49       35.67      3.68 o 
  -2  -5   8        0.54        1.78      0.81 o 
  -1  -5   8       21.08       21.01      1.44 o 
   0  -5   8        7.55        7.50      0.71 o 
   1  -5   8       15.82       16.39      0.93 o 
   2  -5   8       72.26       62.16      7.50 o 
   3  -5   8       78.36       73.47      3.69 o 
   4  -5   8       10.46       10.18      1.21 o 
  -5  -4   8        0.11        0.00      0.54 o 
  -4  -4   8        0.63        1.05      0.60 o 
  -3  -4   8        0.66        2.63      0.62 o 
  -2  -4   8       96.43      104.45      4.77 o 
  -1  -4   8      197.70      190.18      7.70 o 
   0  -4   8       10.10        9.64      0.73 o 
   1  -4   8       13.80       12.84      1.13 o 
   2  -4   8       30.57       27.12      2.07 o 
   3  -4   8        0.21        0.00      0.52 o 
   4  -4   8       15.85       19.03      1.45 o 
   5  -4   8        5.04        4.31      1.00 o 
  -5  -3   8        1.01        1.78      0.72 o 
  -4  -3   8       40.23       47.76      2.92 o 
  -3  -3   8        0.11        0.00      0.51 o 
  -2  -3   8        0.01        0.00      0.45 o 
  -1  -3   8        1.67        1.70      0.46 o 
   0  -3   8       52.17       63.05      2.62 o 
   1  -3   8       86.52       69.61      3.61 o 
   2  -3   8      239.01      218.87      7.84 o 
   3  -3   8        0.01        0.36      0.33 o 
   4  -3   8       19.56       17.24      2.97 o 
   5  -3   8       18.48       17.99      1.55 o 
  -5  -2   8        0.60        1.43      1.31 o 
  -4  -2   8        5.34        5.58      0.94 o 
  -3  -2   8      104.87      105.48      4.71 o 
  -2  -2   8      296.24      273.27     10.79 o 
  -1  -2   8        0.20        0.63      0.42 o 
   0  -2   8       50.48       50.20      2.20 o 
   1  -2   8        1.20        2.87      0.43 o 
   2  -2   8        6.76        6.15      0.57 o 
   3  -2   8       44.03       45.95      1.73 o 
   4  -2   8        0.00        0.00      0.30 o 
   5  -2   8        2.93        2.25      0.50 o 
  -5  -1   8       14.22       14.18      1.17 o 
  -4  -1   8        1.27        1.51      0.57 o 
  -3  -1   8        0.44        1.48      1.25 o 
  -2  -1   8       29.63       29.71      1.56 o 
  -1  -1   8       68.30       75.09      3.19 o 
   0  -1   8       42.71       35.61      1.83 o 
   1  -1   8      196.04      189.05      5.00 o 
   2  -1   8       21.17       21.47      0.88 o 
   3  -1   8        2.62        2.97      0.44 o 
   4  -1   8       54.37       51.65      2.04 o 
   5  -1   8        0.02        1.60      0.95 o 
  -5   0   8        6.57        6.50      1.79 o 
  -4   0   8       80.12       78.03      6.36 o 
  -3   0   8      193.29      188.37      8.19 o 
  -2   0   8        1.37        2.94      1.07 o 
  -1   0   8        3.21        2.93      0.52 o 
   0   0   8       12.33       14.77      0.99 o 
   1   0   8      106.16       93.88      3.38 o 
   2   0   8       20.06       22.91      1.29 o 
   3   0   8        4.85        4.71      0.52 o 
   4   0   8        0.02        1.12      0.41 o 
   5   0   8        0.64        0.85      0.78 o 
  -5   1   8        0.14        0.13      0.50 o 
  -4   1   8        9.55        9.27      1.23 o 
  -3   1   8       31.50       33.10      1.94 o 
  -2   1   8        0.42        0.00      0.43 o 
  -1   1   8       23.32       19.60      1.38 o 
   0   1   8      146.83      134.72      5.56 o 
   1   1   8        9.10        7.92      0.85 o 
   2   1   8        2.37        3.86      0.61 o 
   3   1   8       14.83       13.45      0.78 o 
   4   1   8        2.46        2.39      0.70 o 
   5   1   8       14.64       16.18      2.72 o 
  -5   2   8       13.87       12.47      1.37 o 
  -4   2   8       84.11       87.57      4.68 o 
  -3   2   8        2.53        3.57      1.15 o 
  -2   2   8        2.13        2.95      0.69 o 
  -1   2   8       54.36       63.40      3.26 o 
   0   2   8       41.56       33.97      1.86 o 
   1   2   8        0.56        0.98      0.29 o 
   2   2   8        5.16        5.70      0.51 o 
   3   2   8        0.78        0.03      0.33 o 
   4   2   8       22.40       25.12      1.81 o 
  -5   3   8        7.30        9.63      1.42 o 
  -4   3   8       42.19       43.60      2.87 o 
  -3   3   8        3.48        3.74      1.06 o 
  -2   3   8        6.80        8.16      0.87 o 
  -1   3   8       68.96       68.72      3.52 o 
   0   3   8        9.00       10.09      1.72 o 
   1   3   8       23.15       20.87      1.72 o 
   2   3   8       36.27       35.53      1.91 o 
   3   3   8       10.68       10.86      1.13 o 
   4   3   8       10.16        9.07      1.26 o 
  -4   4   8        0.00        0.96      0.81 o 
  -3   4   8        0.75        0.49      0.70 o 
  -2   4   8        3.26        3.95      0.80 o 
  -1   4   8       39.67       39.71      5.05 o 
   0   4   8       13.03       16.78      1.32 o 
   1   4   8        1.05        0.94      0.78 o 
   2   4   8        0.10        0.00      0.46 o 
   3   4   8        0.90        1.08      0.71 o 
  -3   5   8       14.64       12.17      2.80 o 
  -2   5   8        8.52        9.38      2.03 o 
  -1   5   8        2.67        3.82      0.84 o 
   0   5   8        2.66        4.33      0.83 o 
   1   5   8       19.40       21.93      1.89 o 
   2   5   8        0.70        0.84      0.68 o 
  -1  -7   9        0.68        0.54      0.62 o 
   0  -7   9        0.09        0.00      0.66 o 
   1  -7   9        0.57        1.67      1.05 o 
  -3  -6   9        3.37        4.72      0.86 o 
  -2  -6   9        3.17        2.21      0.75 o 
  -1  -6   9        0.00        0.00      0.57 o 
   0  -6   9       12.82       10.72      1.76 o 
   1  -6   9       15.13       15.37      1.35 o 
   2  -6   9        4.88        4.44      0.75 o 
   3  -6   9        4.55        5.83      1.02 o 
  -4  -5   9        0.02        1.33      0.68 o 
  -3  -5   9        1.05        1.86      0.76 o 
  -2  -5   9        0.04        0.00      0.51 o 
  -1  -5   9        0.05        0.07      0.98 o 
   0  -5   9        0.63        1.46      0.62 o 
   1  -5   9        4.52        4.21      0.96 o 
   2  -5   9       18.91       20.32      1.51 o 
   3  -5   9        1.33        1.33      0.63 o 
  -4  -4   9        0.07        0.89      0.62 o 
  -3  -4   9        7.52        5.63      0.85 o 
  -2  -4   9        2.24        2.86      1.21 o 
  -1  -4   9       10.62       10.34      1.00 o 
   0  -4   9       11.35       12.11      0.96 o 
   1  -4   9       31.86       31.81      1.43 o 
   2  -4   9       12.15        9.45      1.00 o 
   3  -4   9        1.20       28.97     17.25 o 
   4  -4   9       13.62       11.58      1.17 o 
  -5  -3   9        1.72        3.35      0.93 o 
  -4  -3   9        2.08        2.76      1.13 o 
  -3  -3   9        1.10        0.00      0.47 o 
  -2  -3   9        9.25        9.09      1.06 o 
  -1  -3   9        0.02        0.13      0.84 o 
   0  -3   9       27.50       26.66      1.60 o 
   1  -3   9        9.81       10.74      1.06 o 
   2  -3   9        0.10        0.20      0.39 o 
   3  -3   9       34.66       36.40      1.65 o 
   4  -3   9        6.47        8.22      1.31 o 
  -5  -2   9        0.05        2.12      2.46 o 
  -4  -2   9        1.93        0.70      0.59 o 
  -3  -2   9        1.01        2.32      0.68 o 
  -2  -2   9       12.50       12.91      3.25 o 
  -1  -2   9        4.95        7.33      0.83 o 
   0  -2   9       10.71       10.63      0.91 o 
   1  -2   9      126.92      119.10      8.83 o 
   2  -2   9        1.14        1.50      0.71 o 
   3  -2   9       39.96       40.01      2.13 o 
   4  -2   9        2.19        2.24      0.54 o 
  -5  -1   9        0.19        0.29      0.54 o 
  -4  -1   9        2.44        1.46      0.60 o 
  -3  -1   9       13.90       12.22      1.94 o 
  -2  -1   9        8.39        7.64      0.86 o 
  -1  -1   9       29.86       30.72      1.74 o 
   0  -1   9        7.07        5.99      0.77 o 
   1  -1   9        1.80        2.38      0.65 o 
   2  -1   9       46.38       42.28      1.61 o 
   3  -1   9       38.75       44.15      1.87 o 
   4  -1   9       17.62       17.68      1.11 o 
  -5   0   9        1.54        1.86      0.64 o 
  -4   0   9        0.01        0.72      0.60 o 
  -3   0   9       44.77       46.41      2.85 o 
  -2   0   9        0.57        0.28      0.48 o 
  -1   0   9       10.54       11.23      1.03 o 
   0   0   9      157.60      145.63      6.28 o 
   1   0   9       11.41       10.51      1.21 o 
   2   0   9        9.24        9.73      0.79 o 
   3   0   9       15.54       17.59      1.00 o 
   4   0   9        3.75        3.94      0.61 o 
  -5   1   9        1.02        1.39      1.23 o 
  -4   1   9       18.21       18.66      1.56 o 
  -3   1   9        5.07        5.01      1.04 o 
  -2   1   9       47.77       47.97      2.63 o 
  -1   1   9        8.35        7.16      1.11 o 
   0   1   9        8.32        5.59      0.71 o 
   1   1   9       94.53       97.12      4.21 o 
   2   1   9       39.19       41.23      1.94 o 
   3   1   9       63.16       68.21      2.63 o 
   4   1   9        4.21        4.80      0.88 o 
  -4   2   9       39.29       41.58      3.00 o 
  -3   2   9        7.20        6.86      1.04 o 
  -2   2   9        2.46        0.82      0.60 o 
  -1   2   9      121.26      131.41      6.43 o 
   0   2   9        5.76        7.64      0.89 o 
   1   2   9        1.37        1.43      0.70 o 
   2   2   9       20.08       22.14      1.51 o 
   3   2   9        7.95        7.78      0.95 o 
  -4   3   9        1.08        1.15      0.78 o 
  -3   3   9        4.80        5.81      1.85 o 
  -2   3   9       10.91       12.70      3.52 o 
  -1   3   9        7.75        7.54      0.96 o 
   0   3   9       81.01       85.35      4.57 o 
   1   3   9       65.34       70.64      3.78 o 
   2   3   9       10.83       14.28      2.66 o 
   3   3   9        0.43        0.60      0.99 o 
  -3   4   9        0.03        0.00      0.64 o 
  -2   4   9       26.57       27.12      2.17 o 
  -1   4   9        2.21        2.76      0.85 o 
   0   4   9        7.48        7.43      1.04 o 
   1   4   9        0.75        0.00      1.03 o 
   2   4   9       14.68       16.99      3.12 o 
  -1   5   9       24.14       22.95      2.33 o 
   0   5   9       22.83       23.16      3.33 o 
  -1  -6  10        1.06        2.92      2.12 o 
   0  -6  10       12.85       14.22      1.48 o 
   1  -6  10        0.01        0.00      0.79 o 
  -3  -5  10        0.22        0.44      0.58 o 
  -2  -5  10        2.21        4.81      1.07 o 
  -1  -5  10        2.86        1.34      0.64 o 
   0  -5  10       24.21       24.85      1.92 o 
   1  -5  10        0.18        1.32      0.91 o 
   2  -5  10        5.18        6.18      1.23 o 
  -3  -4  10        0.80        0.30      0.61 o 
  -2  -4  10        9.82       12.70      1.15 o 
  -1  -4  10       22.59       29.08      2.82 o 
   0  -4  10        3.00        3.88      0.83 o 
   1  -4  10        0.23        0.00      0.41 o 
   2  -4  10       20.77       22.46      1.66 o 
   3  -4  10       31.67       32.88      2.88 o 
  -4  -3  10        0.49        0.25      0.59 o 
  -3  -3  10        0.58        3.62      0.86 o 
  -2  -3  10        1.16        0.15      0.54 o 
  -1  -3  10       21.13       22.83      1.64 o 
   0  -3  10       12.25       16.58      1.42 o 
   1  -3  10        4.02        7.04      1.79 o 
   2  -3  10        7.33        7.22      0.93 o 
   3  -3  10        0.12        0.30      0.53 o 
  -4  -2  10        0.41        0.00      0.54 o 
  -3  -2  10        7.84        7.71      0.97 o 
  -2  -2  10       28.06       34.69      2.03 o 
  -1  -2  10       22.26       23.47      1.53 o 
   0  -2  10        6.51        6.18      0.89 o 
   1  -2  10        9.25        8.20      1.04 o 
   2  -2  10       26.69       29.06      1.94 o 
   3  -2  10        8.92        7.27      1.00 o 
  -4  -1  10        0.53        0.22      0.57 o 
  -3  -1  10        0.52        0.92      1.01 o 
  -2  -1  10       31.24       36.44      2.38 o 
  -1  -1  10       14.09       16.92      1.38 o 
   0  -1  10        0.55        0.33      0.50 o 
   1  -1  10       15.57       15.46      1.39 o 
   2  -1  10        0.00        0.26      0.48 o 
   3  -1  10        7.84        6.62      1.07 o 
  -4   0  10        4.49        4.55      0.97 o 
  -3   0  10        8.16       11.70      1.56 o 
  -2   0  10       29.07       35.81      2.26 o 
  -1   0  10       14.11       11.91      1.07 o 
   0   0  10       20.81       20.26      1.41 o 
   1   0  10       17.92       22.76      1.55 o 
   2   0  10        0.25        0.32      0.56 o 
   3   0  10       10.10       10.62      2.71 o 
  -4   1  10        0.29        0.37      0.75 o 
  -3   1  10       13.75       16.18      2.18 o 
  -2   1  10        7.98        9.50      1.30 o 
  -1   1  10        1.56        3.47      0.90 o 
   0   1  10       17.03       16.19      1.44 o 
   1   1  10        3.30        4.59      2.07 o 
   2   1  10       11.21       13.14      1.91 o 
   3   1  10        0.92        0.90      1.29 o 
  -3   2  10       23.40       22.77      1.94 o 
  -2   2  10       18.18       19.21      1.73 o 
  -1   2  10       23.34       24.27      1.95 o 
   0   2  10        1.97        2.19      0.78 o 
   1   2  10        2.64        2.98      0.79 o 
   2   2  10       14.40       14.99      1.44 o 
  -2   3  10        0.93        0.94      0.65 o 
  -1   3  10       28.96       33.15      2.64 o 
   0   3  10        6.97        5.53      1.12 o 
   1   3  10        9.19        9.90      2.44 o 
  -1  -5  11        1.73        1.47      0.74 o 
   0  -5  11        0.17        0.80      0.69 o 
  -2  -4  11        2.46        4.64      1.02 o 
  -1  -4  11        9.91       12.74      2.15 o 
   0  -4  11        2.69        2.63      0.74 o 
   1  -4  11        2.31        2.56      0.76 o 
   2  -4  11        0.83        0.00      0.67 o 
  -2  -3  11        2.05        2.58      0.81 o 
  -1  -3  11        1.79        1.96      0.71 o 
   0  -3  11       17.80       17.75      3.76 o 
   1  -3  11        5.52        6.08      0.94 o 
   2  -3  11       45.21       44.89      2.77 o 
  -3  -2  11        0.54        0.98      0.75 o 
  -2  -2  11        9.52       11.79      1.49 o 
  -1  -2  11        0.04        0.61      0.73 o 
   0  -2  11        1.93        2.44      0.74 o 
   1  -2  11        0.21        0.00      0.74 o 
   2  -2  11        2.01        1.50      0.83 o 
  -3  -1  11        1.55        1.06      0.65 o 
  -2  -1  11        2.09        2.87      0.82 o 
  -1  -1  11       17.34       19.32      1.61 o 
   0  -1  11        5.76        5.16      0.93 o 
   1  -1  11       38.28       38.30      2.46 o 
   2  -1  11        2.94        5.95      0.90 o 
  -3   0  11       11.50       11.23      1.32 o 
  -2   0  11        0.06        0.00      0.83 o 
  -1   0  11        1.28        2.89      1.12 o 
   0   0  11        3.02        4.32      0.85 o 
   1   0  11        6.58        4.75      0.84 o 
   2   0  11        0.15        0.00      0.60 o 
  -2   1  11        9.23       12.25      1.63 o 
  -1   1  11        0.69        2.07      0.77 o 
   0   1  11       24.03       26.69      2.16 o 
   1   1  11        1.43        1.68      0.67 o 
  -1   2  11        3.31        3.61      1.33 o 
   0   2  11       19.09       19.99      2.06 o 
                                                 
